# Supplementary material for: A phenome-wide comparative analysis of genetic discordance between obesity and type 2 diabetes
Source: Nat Metab. 2023 Jan 26;5(2):237–47. doi: 10.1038/s42255-022-00731-5 (PMC9970876; doi:10.1038/s42255-022-00731-5)
Supplement: Supplementary file 3 — Supplementary Tables 1–18 [file 42255_2022_731_MOESM3_ESM.xlsx]

## Sheet: Index
Supplementary Tables - Characterisation of the genetic discordance between BMI and T2D: a phenome-wide comparative analysis
Index	Description
ST1	Concordant and discordant SNPs. P-values are derived from X2 statistics from each GWAS.
ST2	Direction of effect of concordant and discordant SNPs in FinnGen. P-values are derived from X2 statistics from each GWAS.
ST3	Traits selected by the two stage comparison among clinical phenotypes. P-values were derived from Z-statistic and are two-sided.
ST4	Results of GRS analysis on disease phenotypes in BioVU before and after T1D exclusion. P-values were derived from Z-statistic and are two-sided.
ST5	Results of GRS analysis on laboratory measurements in BioVU. P-values were derived from Z-statistic and are two-sided.
ST6	Hazard ratio estimates for concordant and discordant SNPs on cardiovascular related mortality. P-values were derived from Z-statistic and are two-sided.
ST7	Traits selected by the two stage comparison among metabolites. P-values were derived from Z-statistic and are two-sided.
ST8	Taxa with nominally significant differences between concordant and discordant SNPs. P-values were derived from Z-statistic and are two-sided.
ST9	Genes with significant SMR estimate and P_HEIDI > 0.01. P-values were derived from SMR & HEIDI method.
ST10	Instrumental analysis of clinical phenotypes identified. P-values were derived from Z-statistic and are two-sided.
ST11	Instruments for clinical phenotypes that required SNPs in cis. P-values were derived from SMR & HEIDI method.
ST12	Instrumental analysis of metabolites identified. P-values were derived from Z-statistic and are two-sided.
ST13	Results of extreme concordant and discordant GRS. P-values were derived from the Kruskal-Wallis test.
ST14	Difference between crude and BMI-adjusted estimates for T2D of concordant and discordant SNPs. P-values for the difference were derived from Z-statistic and are two-sided.
ST15	Concordant and discordant GRS estimates on IGFBP3 calculated using data from the INTERVAL study. P-values were derived from Z-statistic and are two-sided.
ST16	Overlap between loci from the current study and loci identified by Huang et al.
ST17	Traits excluded from the analysis using GWAS summary data
ST18	ICD10 codes used to define cardiovascular mortality

## Sheet: ST1
CHR	POSITION	RSID	EA	NEA	EAF_BMI	BETA_BMI	SE_BMI	PVAL_BMI	N_BMI	EAF_T2D	BETA_T2D	SE_T2D	PVAL_T2D	N_T2D	PROFILE	NEAREST_GENE
16	53798523	rs8047395	A	G	0.5061	0.0642	0.0017	0	788856	0.51	0.098	0.0064	1.1e-52	231420	Concordant	FTO
18	57838401	rs663129	A	G	0.2301	0.0545	0.0019	1.6e-178	788948	0.24	0.054	0.0074	2.5e-13	231420	Concordant	MC4R
2	632348	rs13021737	G	A	0.8319	0.0574	0.0021	7.5e-157	789534	0.83	0.054	0.0085	2.1e-10	231420	Concordant	TMEM18
1	177889480	rs543874	G	A	0.1952	0.0475	0.002	1.2e-122	795504	0.2	0.051	0.008	1.5e-10	231420	Concordant	SEC16B
4	45182527	rs10938397	G	A	0.4317	0.0324	0.0016	3.4e-86	793518	0.43	0.044	0.0064	6.8e-12	231420	Concordant	GNPDA2
6	50803050	rs987237	G	A	0.1803	0.0409	0.0021	9.3e-84	795612	0.18	0.057	0.0082	4.2e-12	231420	Concordant	TFAP2B
5	75003678	rs2307111	T	C	0.6038	0.0265	0.0016	1.6e-58	795430	0.61	0.053	0.0065	3.3e-16	231420	Concordant	POC5
11	47529947	rs7124681	A	C	0.4133	0.0263	0.0016	3.2e-58	795474	0.41	0.037	0.0064	6.4e-09	231109	Concordant	CELF1
19	47569003	rs3810291	A	G	0.6703	0.0274	0.0018	2.1e-52	763296	0.67	0.046	0.0068	1.2e-11	231420	Concordant	ZC3H4
14	79940383	rs7144011	T	G	0.2136	0.0282	0.002	5.2e-47	794117	0.22	0.057	0.0077	2.1e-13	231420	Concordant	NRXN3
16	28913787	rs7189927	T	C	0.3586	0.0251	0.0017	1.8e-46	757896	0.36	0.037	0.0066	3.6e-08	231420	Concordant	ATP2A1
9	28414339	rs10968576	G	A	0.3158	0.0245	0.0017	9.3e-45	795554	0.32	0.041	0.0068	3e-09	231420	Concordant	LINGO2
16	29994922	rs3814883	T	C	0.4764	0.0232	0.0017	1.1e-40	685519	0.47	0.035	0.0064	4.3e-08	231420	Concordant	TAOK2
16	69556715	rs889398	C	T	0.5753	0.0196	0.0016	1.3e-32	789694	0.58	0.04	0.0064	5.9e-10	231420	Concordant	NFAT5
2	59307725	rs6545714	G	A	0.3861	0.0191	0.0017	9.1e-31	793368	0.39	0.037	0.0065	1.7e-08	231420	Concordant	FANCL
11	43825038	rs1518815	C	T	0.3063	0.0211	0.0019	2.5e-29	685339	0.31	0.048	0.0068	1.7e-12	231420	Concordant	HSD17B12
2	58966760	rs1613599	T	C	0.477	0.0188	0.0017	1.9e-27	681165	0.47	0.035	0.0063	3.7e-08	231420	Concordant	LINC01122
8	10761585	rs6985109	G	A	0.4662	0.0177	0.0017	1.5e-26	793993	0.46	0.046	0.0065	2.3e-12	231109	Concordant	XKR6
19	45395619	rs2075650	A	G	0.8606	0.0244	0.0023	1.5e-25	779741	0.85	0.068	0.0092	1.1e-13	231420	Concordant	TOMM40
3	50172397	rs2014830	C	T	0.6808	0.0186	0.0018	1.9e-25	784580	0.69	0.041	0.007	5.9e-09	231420	Concordant	SEMA3F-AS1
17	47090785	rs11079849	C	T	0.6801	0.0188	0.0019	4.8e-24	687694	0.68	0.048	0.0068	2.6e-12	231420	Concordant	IGF2BP1
4	137083193	rs1296328	A	C	0.4343	0.0179	0.0018	4.9e-24	683488	0.45	0.035	0.0064	4.3e-08	231420	Concordant	AC018680.1
7	103444978	rs39328	T	C	0.4201	0.0168	0.0017	5.5e-22	689780	0.43	0.036	0.0064	3e-08	231420	Concordant	RELN
20	51222704	rs17733217	A	G	0.7765	0.0188	0.002	1.1e-21	789804	0.77	0.042	0.0076	5e-08	231420	Concordant	LINC01524
14	33302882	rs17522122	T	G	0.4812	0.0159	0.0017	1.5e-21	774342	0.47	0.038	0.0064	4e-09	231420	Concordant	AKAP6
8	8304502	rs2921077	A	G	0.4656	0.0164	0.0017	4.5e-21	686252	0.46	0.04	0.0065	1.3e-09	231109	Concordant	PRAG1
14	103862322	rs2010281	G	A	0.6448	0.0161	0.0017	6.7e-21	794009	0.65	0.037	0.0067	4.8e-08	231420	Concordant	MARK3
13	58631525	rs9569808	A	G	0.7697	0.0186	0.002	1e-19	692054	0.77	0.042	0.0075	3.8e-08	231420	Concordant	PCDH17
17	65870073	rs12602912	T	C	0.2048	0.0176	0.0021	9.9e-18	777510	0.2	0.051	0.008	1.1e-10	231420	Concordant	BPTF
8	9673152	rs10107396	T	C	0.3725	0.0151	0.0018	2.1e-17	688487	0.37	0.036	0.0066	4.3e-08	231109	Concordant	MSRA
1	39569571	rs2282231	T	C	0.2249	0.0165	0.0021	4.8e-15	689443	0.22	0.068	0.0076	7.8e-19	231420	Concordant	MACF1
13	31036642	rs3742305	C	G	0.7363	0.0154	0.002	9.3e-15	675797	0.72	0.041	0.0072	1.7e-08	231420	Concordant	HMGB1
20	32560542	rs6142069	A	G	0.6	0.0134	0.0018	2.4e-14	690891	0.6	0.037	0.0065	1.6e-08	231420	Concordant	RALY
18	56878274	rs1517037	C	T	0.8159	0.0164	0.0022	1.1e-13	680105	0.81	0.046	0.0082	1.8e-08	231420	Concordant	GRP
11	65278461	rs10896012	C	T	0.2054	0.0145	0.0021	7.2e-12	690838	0.2	0.06	0.008	3e-14	231420	Concordant	SCYL1
8	30859050	rs10954771	C	T	0.4108	0.0115	0.0018	5.2e-11	691495	0.41	0.036	0.0064	2.3e-08	231420	Concordant	PURG
2	147920213	rs7559658	C	T	0.1893	0.0143	0.0022	6.1e-11	691512	0.19	0.044	0.0081	3.5e-08	231420	Concordant	ACVR2A
2	161105876	rs10803762	A	G	0.6781	0.0116	0.0018	3.5e-10	686227	0.68	0.044	0.0068	1.6e-10	231420	Concordant	ITGB6
2	27730940	rs1260326	C	T	0.5973	0.0105	0.0017	3.9e-10	784462	0.61	0.067	0.0065	1.3e-24	231420	Concordant	GCKR
4	103936001	rs6843738	G	A	0.671	0.0107	0.0017	7.2e-10	792315	0.67	0.037	0.0067	4.8e-08	231420	Concordant	SLC9B1
11	2204717	rs7129483	T	C	0.2319	0.0127	0.0021	1.6e-09	645512	0.24	0.044	0.0077	1.7e-08	231420	Concordant	TH
4	95027784	rs7685048	C	T	0.5346	0.0101	0.0017	4.1e-09	692398	0.54	0.038	0.0063	2.1e-09	231420	Concordant	SMARCAD1
17	9792872	rs17681708	C	T	0.3123	0.0106	0.0018	7.2e-09	692361	0.32	0.037	0.0068	4.3e-08	231420	Concordant	GLP2R
15	53097088	rs2440374	G	C	0.2523	0.0114	0.002	1.4e-08	684024	0.25	0.041	0.0074	4.3e-08	231420	Concordant	ONECUT1
10	93810872	rs1776209	A	G	0.7227	0.0107	0.0019	2.2e-08	683705	0.7	0.043	0.007	9.5e-10	231420	Concordant	CPEB3
18	36285281	rs993322	G	A	0.1197	0.0146	0.0026	2.6e-08	690181	0.12	0.056	0.0098	1e-08	231420	Concordant	AC100781.1
15	77799657	rs4886869	G	A	0.6048	0.01	0.0018	2.9e-08	678149	0.6	0.061	0.0065	7.3e-21	231420	Concordant	HMG20A
22	41489920	rs5758223	A	G	0.7147	0.0106	0.0019	4e-08	689935	0.72	0.038	0.007	4.6e-08	231420	Concordant	EP300
10	114758349	rs7903146	C	T	0.7088	0.0181	0.0018	1.3e-23	795624	0.71	-0.31	0.0069	1.59e-305	231420	Discordant	TCF7L2
3	170724883	rs8192675	C	T	0.2888	0.0152	0.0018	1.4e-17	795515	0.29	-0.065	0.007	3.2e-20	231420	Discordant	SLC2A2
18	60845884	rs12454712	C	T	0.3704	0.0144	0.0018	4.4e-16	715252	0.39	-0.049	0.0067	5.1e-13	231420	Discordant	BCL2
6	43757896	rs998584	C	A	0.5225	0.0131	0.0017	1.3e-14	757136	0.52	-0.041	0.0065	6e-10	231420	Discordant	VEGFA
5	133864599	rs329122	G	A	0.5774	0.0125	0.0017	4.3e-14	792745	0.57	-0.037	0.0064	9.2e-09	231420	Discordant	JADE2
11	17403639	rs1557765	C	T	0.6219	0.0124	0.0017	2.1e-13	787514	0.61	-0.066	0.0065	1.4e-23	231420	Discordant	KCNJ11
3	12392272	rs7649970	T	C	0.1301	0.0175	0.0025	9.3e-13	795502	0.12	-0.1	0.0098	6.7e-25	231420	Discordant	PPARG
2	165558252	rs12692738	C	T	0.2419	0.0136	0.002	3.3e-12	784166	0.24	-0.05	0.0075	2.4e-11	231420	Discordant	COBLL1
6	160774459	rs487060	T	C	0.4816	0.011	0.0016	1.6e-11	789650	0.48	-0.038	0.0064	4e-09	231420	Discordant	SLC22A3
7	28196413	rs849135	A	G	0.4914	0.0109	0.0016	2e-11	793909	0.49	-0.092	0.0063	6.7e-48	231420	Discordant	JAZF1
6	20705590	rs11753081	T	G	0.8251	0.0138	0.0021	8.9e-11	790084	0.82	-0.14	0.0083	2.4e-66	231420	Discordant	CDKAL1
11	72444583	rs7123876	C	T	0.246	0.0119	0.0019	2.2e-10	793551	0.25	-0.057	0.0073	1.3e-14	231420	Discordant	ARAP1
3	123084379	rs1456116	A	G	0.4583	0.0098	0.0016	1.5e-09	792896	0.45	-0.044	0.0064	1e-11	231420	Discordant	ADCY5
19	19789528	rs2304130	A	G	0.9147	0.0176	0.003	2.9e-09	783847	0.92	-0.073	0.012	2.5e-10	231420	Discordant	ZNF101
19	46157463	rs11083777	G	A	0.8783	0.0152	0.0026	5e-09	763481	0.88	-0.064	0.0098	6.8e-11	231420	Discordant	EML2
7	130466854	rs972283	A	G	0.4849	0.0096	0.0016	5.1e-09	795592	0.49	-0.046	0.0064	1.3e-12	231420	Discordant	KLF14
5	53272664	rs4865796	G	A	0.3092	0.0103	0.0018	5.2e-09	789716	0.31	-0.051	0.0069	2.9e-13	231420	Discordant	ARL15
3	64718258	rs2371767	C	G	0.2769	0.0107	0.0018	6.2e-09	768041	0.28	-0.054	0.0071	3e-14	231420	Discordant	ADAMTS9-AS2
1	219623621	rs1538748	C	T	0.3714	0.0094	0.0017	2.3e-08	794936	0.38	-0.041	0.0065	2.5e-10	231420	Discordant	LYPLAL1-AS1

## Sheet: ST2
RSID	PROFILE	EA_FINNGEN	NEA_FINNGEN	EAF_GIANT	EAF_FINNGEN	BETA_OBESITY_FINNGEN	SE_OBESITY_FINNGEN	PVAL_OBESITY_FINNGEN	BETA_T2D_FINNGEN	SE_T2D_FINNGEN	PVAL_T2D_FINNGEN
rs543874	Concordant	G	A	0.1952	0.1782	0.0985	0.0216	5.31594e-06	0.0382	0.0135	0.00484596
rs2282231	Concordant	T	C	0.2249	0.1905	0.0494	0.0211	0.0195501	0.0333	0.0132	0.0119699
rs7559658	Concordant	C	T	0.1893	0.2186	0.0304	0.02	0.1294	0.0471	0.0125	0.000176701
rs10803762	Concordant	A	G	0.6781	0.7076	0.0246	0.0183	0.1786	0.0145	0.0114	0.2042
rs1260326	Concordant	C	T	0.5973	0.6493	0.0006	0.0174	0.9704	0.0537	0.0109	8.44209e-07
rs1613599	Concordant	T	C	0.477	0.4179	0.0722	0.0168	1.74201e-05	0.0424	0.0105	5.56199e-05
rs6545714	Concordant	G	A	0.3861	0.401	0.0499	0.0169	0.003112	0.0439	0.0106	3.24101e-05
rs13021737	Concordant	G	A	0.8319	0.8373	0.1476	0.0227	7.35868e-11	0.0527	0.0141	0.000183299
rs2014830	Concordant	C	T	0.6808	0.6675	0.0461	0.0177	0.00896603	0.0181	0.011	0.1014
rs6843738	Concordant	G	A	0.671	0.6426	0.0416	0.0173	0.0161998	0.0401	0.0108	0.000214102
rs1296328	Concordant	A	C	0.4343	0.5181	0.0321	0.0166	0.0536599	0.0156	0.0104	0.1332
rs10938397	Concordant	G	A	0.4317	0.4737	0.0809	0.0166	1.05201e-06	0.0682	0.0104	5.19996e-11
rs7685048	Concordant	C	T	0.5346	0.6128	0.0275	0.017	0.1055	0.0189	0.0106	0.0748393
rs2307111	Concordant	T	C	0.6038	0.5734	0.0411	0.0168	0.0142298	0.0323	0.0105	0.00205902
rs987237	Concordant	G	A	0.1803	0.2115	0.1211	0.0203	2.28202e-09	0.0293	0.0127	0.02121
rs39328	Concordant	T	C	0.4201	0.4655	0.0532	0.0165	0.00130801	0.0179	0.0104	0.0837202
rs6985109	Concordant	G	A	0.4662	0.5741	0.0097	0.0272	0.720299	0.025	0.017	0.1424
rs10954771	Concordant	C	T	0.4108	0.3607	0.0227	0.0173	0.1884	0.0347	0.0108	0.00132801
rs2921077	Concordant	A	G	0.4656	0.539	0.048	0.0338	0.1564	0.0197	0.0212	0.352
rs10107396	Concordant	T	C	0.3725	0.4516	0.0507	0.023	0.0273899	0.0011	0.0144	0.9405
rs10968576	Concordant	G	A	0.3158	0.3742	0.0367	0.0171	0.0321603	0.045	0.0107	2.73401e-05
rs1776209	Concordant	A	G	0.7227	0.6149	0.024	0.0171	0.1591	0.043	0.0107	5.92202e-05
rs7129483	Concordant	T	C	0.2319	0.2046	0.0118	0.0207	0.5682	0.0311	0.0129	0.01575
rs1518815	Concordant	C	T	0.3063	0.3177	0.0603	0.0177	0.000674792	0.0319	0.0111	0.00411604
rs7124681	Concordant	A	C	0.4133	0.3971	0.0337	0.0174	0.0522998	0.0217	0.0109	0.0456499
rs10896012	Concordant	C	T	0.2054	0.09986	0.0116	0.0279	0.676799	0.0319	0.0174	0.0669407
rs3742305	Concordant	C	G	0.7363	0.66	0.0481	0.0175	0.00597407	0.0237	0.011	0.0306302
rs9569808	Concordant	A	G	0.7697	0.7636	0.0567	0.0195	0.00364796	0.0414	0.0122	0.000683896
rs2010281	Concordant	G	A	0.6448	0.6985	0.0081	0.0181	0.653899	0.0337	0.0113	0.00293603
rs17522122	Concordant	T	G	0.4812	0.4534	0.0672	0.0168	6.21298e-05	0.0285	0.0105	0.00680801
rs7144011	Concordant	T	G	0.2136	0.2397	0.0766	0.0194	7.76301e-05	0.0584	0.0121	1.43499e-06
rs2440374	Concordant	G	C	0.2523	0.1658	0.0318	0.0223	0.1547	0.0542	0.014	0.000106901
rs4886869	Concordant	G	A	0.6048	0.5847	0.0309	0.0169	0.0671104	0.0237	0.0106	0.0246099
rs7189927	Concordant	T	C	0.3586	0.3844	0.0714	0.017	2.63603e-05	0.012	0.0106	0.2616
rs3814883	Concordant	T	C	0.4764	0.4119	0.0411	0.0168	0.01434	0.0104	0.0105	0.322
rs8047395	Concordant	A	G	0.5061	0.5095	0.173	0.0166	1.49005e-25	0.0976	0.0104	4.91587e-21
rs889398	Concordant	C	T	0.5753	0.5732	0.0106	0.0169	0.5292	0.025	0.0106	0.0180501
rs11079849	Concordant	C	T	0.6801	0.7012	0.027	0.0182	0.1382	0.055	0.0114	1.45301e-06
rs12602912	Concordant	T	C	0.2048	0.2384	0.067	0.0194	0.000553605	0.0367	0.0121	0.00253
rs17681708	Concordant	C	T	0.3123	0.3199	0.0282	0.0177	0.1118	0.0456	0.0111	3.88401e-05
rs993322	Concordant	G	A	0.1197	0.08809	0.0109	0.0293	0.710201	0.0269	0.0183	0.1414
rs1517037	Concordant	C	T	0.8159	0.7267	0.0415	0.0186	0.0255	0.0314	0.0116	0.00694704
rs663129	Concordant	A	G	0.2301	0.1841	0.1083	0.0214	4.08197e-07	0.0757	0.0134	1.44301e-08
rs2075650	Concordant	A	G	0.8606	0.8271	-0.0106	0.022	0.630999	0.0559	0.0138	5.39896e-05
rs3810291	Concordant	A	G	0.6703	0.632	0.0434	0.0172	0.0113201	0.0273	0.0107	0.0111401
rs6142069	Concordant	A	G	0.6	0.649	0.0413	0.0174	0.0173301	0.0306	0.0109	0.004854
rs17733217	Concordant	A	G	0.7765	0.818	0.0424	0.0216	0.0501003	0.0211	0.0135	0.1181
rs5758223	Concordant	A	G	0.7147	0.7001	0.0553	0.0181	0.00221202	0.0111	0.0113	0.3253
rs1538748	Discordant	C	T	0.3714	0.3821	0.0193	0.0171	0.2582	-0.0353	0.0107	0.000969304
rs12692738	Discordant	C	T	0.2419	0.1935	0.0208	0.0211	0.3241	-0.0674	0.0132	3.68901e-07
rs1456116	Discordant	A	G	0.4583	0.4387	0.0141	0.0167	0.3995	-0.0417	0.0105	6.75803e-05
rs7649970	Discordant	T	C	0.1301	0.1695	0.0888	0.0221	5.65405e-05	-0.1065	0.0138	1.50107e-14
rs8192675	Discordant	C	T	0.2888	0.2636	-0.0215	0.0188	0.2518	-0.0649	0.0117	3.19602e-08
rs2371767	Discordant	C	G	0.2769	0.2201	0.0343	0.0199	0.0851805	-0.0234	0.0125	0.06221
rs329122	Discordant	G	A	0.5774	0.5798	-0.0135	0.0168	0.4208	-0.0453	0.0105	1.62401e-05
rs4865796	Discordant	G	A	0.3092	0.3329	0.0135	0.0175	0.4422	-0.0104	0.011	0.3426
rs487060	Discordant	T	C	0.4816	0.4965	0.0166	0.0165	0.3156	-0.0202	0.0104	0.0514198
rs11753081	Discordant	T	G	0.8251	0.8274	0.0388	0.0219	0.0763308	-0.1259	0.0137	4.32016e-20
rs998584	Discordant	C	A	0.5225	0.5177	0.023	0.0167	0.1677	-0.0548	0.0104	1.57101e-07
rs972283	Discordant	A	G	0.4849	0.4571	0.0385	0.0166	0.0203798	-0.0544	0.0104	1.69001e-07
rs849135	Discordant	A	G	0.4914	0.4631	0.0113	0.0166	0.4985	-0.0468	0.0104	7.27495e-06
rs7903146	Discordant	C	T	0.7088	0.8004	0.0562	0.0208	0.00681303	-0.2969	0.0132	1.01391e-112
rs1557765	Discordant	C	T	0.6219	0.5166	0.0412	0.0166	0.01286	-0.0552	0.0104	1.036e-07
rs7123876	Discordant	C	T	0.246	0.3919	0.0235	0.017	0.1665	-0.0577	0.0106	6.10506e-08
rs12454712	Discordant	C	T	0.3704	0.4881	-0.0075	0.0166	0.652701	-0.034	0.0104	0.00114501
rs2304130	Discordant	A	G	0.9147	0.94182	0.0385	0.0355	0.2787	-0.0836	0.0223	0.0001766
rs11083777	Discordant	G	A	0.8783	0.87	0.0476	0.0248	0.0549301	-0.0447	0.0155	0.00391399

## Sheet: ST3
Trait	OpenGWAS ID	Sample size	Concordant				Discordant				Delta P-value
			Beta	Lower bound	Upper bound	P-value	Beta	Lower bound	Upper bound	P-value
Stroke	ebi-a-GCST005838	446.696	0.0067	0.0033	0.0101	0.000113	-0.0088	-0.0151	-0.0026	0.00569	1.95e-05
Ischemic stroke	ebi-a-GCST005843	440.328	0.007	0.0029	0.0111	0.000756	-0.01	-0.0164	-0.0037	0.00196	9.46e-06
CHD	ieu-a-7	184.305	0.0101	0.0048	0.0155	0.000211	-0.0127	-0.0203	-0.0052	0.000951	1.3e-06
WHR	ieu-a-72	224.459	0.0106	0.0079	0.0132	2.41e-15	-0.002	-0.0082	0.0041	0.519	0.000217
WHR - F	ieu-a-74	124.591	0.0101	0.0068	0.0134	2.15e-09	-0.0086	-0.0173	0.0002	0.056	9.59e-05
ApoA-I	ieu-b-107	393.193	-0.0063	-0.0113	-0.0012	0.0148	0.0067	0.0022	0.0111	0.00318	0.000158
HDL	ieu-b-109	403.943	-0.0083	-0.013	-0.0037	0.000418	0.0107	0.0045	0.0169	0.000768	1.54e-06
SBP	ieu-b-38	757.601	0.0018	-0.0009	0.0045	0.196	-0.0081	-0.0124	-0.0038	0.000229	0.000139
Taking enalapril	ukb-a-161	337.159	0.0002	0.0001	0.0002	2.81e-06	-0.0001	-0.0002	0	0.0309	1.72e-05
Taking losartan	ukb-b-11878	462.933	0.0002	0.0001	0.0003	2.9e-10	-0.0001	-0.0002	0	0.018	1e-07
Taking ramipril	ukb-b-11895	462.933	0.0007	0.0006	0.0008	2.56e-24	-0.0007	-0.0009	-0.0005	2.61e-10	7.7e-27
Taking lisinopril	ukb-b-12095	462.933	0.0005	0.0003	0.0006	6.14e-17	-0.0004	-0.0006	-0.0002	2.43e-06	4.24e-17
Emergency admission from GP	ukb-b-12332	462.517	0.0007	0.0005	0.0009	8.1e-15	0.0001	-0.0002	0.0004	0.384	0.000833
Taking perindopril	ukb-b-13488	462.933	0.0003	0.0002	0.0003	8.68e-12	-0.0002	-0.0003	0	0.0105	8.11e-09
Taking alendronate sodium	ukb-b-16508	462.933	-0.0002	-0.0003	-0.0001	5.33e-09	0.0001	0	0.0002	0.0624	3.26e-06
Taking amlodipine	ukb-b-9207	462.933	0.0006	0.0004	0.0007	6.44e-19	-0.0006	-0.0008	-0.0004	6.17e-09	6.9e-22
WC	ukb-b-9405	462.166	0.0196	0.0157	0.0235	5.3e-23	0.007	0.0027	0.0113	0.00156	2.23e-05
MCV	ukb-d-30040_irnt	350.473	-0.0023	-0.005	0.0004	0.0952	0.006	0.0019	0.0101	0.00391	0.000876
ALT	ukb-d-30620_irnt	350.473	0.0085	0.0058	0.0112	4.68e-10	-0.0111	-0.0187	-0.0034	0.00445	2.07e-06
GGT	ukb-d-30730_irnt	350.473	0.0059	0.002	0.0098	0.00282	-0.0072	-0.0133	-0.001	0.0226	0.000425
SHBG	ukb-d-30830_irnt	350.473	-0.0079	-0.0119	-0.004	7.32e-05	0.0131	0.0069	0.0192	3.52e-05	1.94e-08
Urate	ukb-d-30880_irnt	350.473	0.0069	0.0041	0.0097	1.25e-06	-0.0054	-0.0097	-0.001	0.0151	3e-06

## Sheet: ST4
Included T1D patients	Trait	Phecode	Group	Concordant						Discordant						Delta P-value
				Beta	Lower bound	Upper bound	P-value	N cases	N controls	Beta	Lower bound	Upper bound	P-value	N cases	N controls
Yes	Septicemia	038	infectious diseases	0.0134	0.0055	0.0212	0.000806	3780	43591	-0.0093	-0.0217	0.0031	0.141	3780	43591	0.0024
Yes	Bacteremia	038.3	infectious diseases	0.0257	0.0149	0.0365	2.96e-06	1900	44482	-0.0175	-0.0345	-0.0005	0.0439	1900	44482	2.64e-05
Yes	Bacterial infection NOS	041	infectious diseases	0.0154	0.0087	0.0222	7.6e-06	5154	42715	-0.0009	-0.0116	0.0097	0.864	5154	42715	0.011
Yes	Secondary diabetes mellitus	249	endocrine/metabolic	0.0512	0.0255	0.077	9.59e-05	318	36171	-0.0544	-0.0948	-0.0139	0.00839	318	36171	1.57e-05
Yes	Diabetes mellitus	250	endocrine/metabolic	0.0321	0.0265	0.0378	1.84e-28	8541	37400	-0.0456	-0.0545	-0.0366	2.14e-23	8541	37400	1.14e-46
Yes	Type 1 diabetes	250.1	endocrine/metabolic	0.0387	0.0286	0.0488	5.01e-14	2178	40581	-0.0409	-0.0567	-0.025	4.27e-07	2178	40581	9.74e-17
Yes	Type 2 diabetes	250.2	endocrine/metabolic	0.0336	0.0278	0.0394	1.71e-29	8064	37730	-0.0481	-0.0573	-0.0389	1.17e-24	8064	37730	6.48e-49
Yes	Type 2 diabetes with renal manifestations	250.22	endocrine/metabolic	0.0352	0.0216	0.0488	3.62e-07	1202	41390	-0.0531	-0.0743	-0.0318	9.94e-07	1202	41390	6.81e-12
Yes	Type 2 diabetes with ophthalmic manifestations	250.23	endocrine/metabolic	0.0519	0.0331	0.0707	6.01e-08	605	41647	-0.0609	-0.0903	-0.0314	5.16e-05	605	41647	2.52e-10
Yes	Type 2 diabetes with neurological manifestations	250.24	endocrine/metabolic	0.0381	0.0268	0.0494	3.86e-11	1761	41055	-0.057	-0.0747	-0.0392	3.42e-10	1761	41055	9.3e-19
Yes	Diabetes type 2 with peripheral circulatory disorders	250.25	endocrine/metabolic	0.0386	0.0149	0.0624	0.00142	377	41766	-0.0476	-0.0849	-0.0104	0.0123	377	41766	0.00013
Yes	Insulin pump user	250.3	endocrine/metabolic	0.0398	0.0295	0.05	2.69e-14	2121	40784	-0.0425	-0.0586	-0.0264	2.39e-07	2121	40784	3.1e-17
Yes	Abnormal glucose	250.4	endocrine/metabolic	0.0102	0.0031	0.0172	0.00468	4819	39071	-0.0222	-0.0333	-0.0111	8.46e-05	4819	39071	1.33e-06
Yes	Other abnormal glucose	250.42	endocrine/metabolic	0.0127	0.005	0.0204	0.00125	3978	39667	-0.0184	-0.0305	-0.0063	0.00285	3978	39667	2.13e-05
Yes	Polyneuropathy in diabetes	250.6	endocrine/metabolic	0.0342	0.0215	0.047	1.54e-07	1339	41244	-0.054	-0.0741	-0.0339	1.46e-07	1339	41244	4.13e-13
Yes	Diabetic retinopathy	250.7	endocrine/metabolic	0.0359	0.0179	0.0539	9.4e-05	643	43795	-0.0362	-0.0648	-0.0076	0.0131	643	43795	2.9e-05
Yes	Disorders of lipoid metabolism	272	endocrine/metabolic	0.0056	0.0007	0.0106	0.0261	16629	30397	-0.0183	-0.0262	-0.0105	4.77e-06	16629	30397	4.31e-07
Yes	Hyperlipidemia	272.1	endocrine/metabolic	0.0059	0.0009	0.0109	0.0211	16538	30397	-0.0185	-0.0264	-0.0107	3.99e-06	16538	30397	2.89e-07
Yes	Hypercholesterolemia	272.11	endocrine/metabolic	0.0013	-0.0056	0.0082	0.72	6167	30452	-0.0187	-0.0297	-0.0078	0.000776	6167	30452	0.00242
Yes	Mixed hyperlipidemia	272.13	endocrine/metabolic	0.0035	-0.0028	0.0097	0.277	7644	35067	-0.0207	-0.0305	-0.0109	3.66e-05	7644	35067	4.72e-05
Yes	Acid-base balance disorder	276.4	endocrine/metabolic	0.0184	0.0087	0.0281	0.000203	2386	39867	-0.0084	-0.0237	0.0068	0.28	2386	39867	0.00368
Yes	Acidosis	276.41	endocrine/metabolic	0.0167	0.0063	0.0271	0.00164	2039	40023	-0.0117	-0.0281	0.0047	0.163	2039	40023	0.00414
Yes	Alkalosis	276.42	endocrine/metabolic	0.0424	0.0191	0.0657	0.000353	386	41004	-0.0062	-0.0429	0.0305	0.739	386	41004	0.0282
Yes	Overweight, obesity and other hyperalimentation	278	endocrine/metabolic	0.0273	0.0219	0.0327	3.08e-23	8695	38652	0.0146	0.006	0.0231	0.000797	8695	38652	0.0129
Yes	Obesity	278.1	endocrine/metabolic	0.0319	0.0259	0.0378	1.14e-25	6847	38652	0.0152	0.0059	0.0246	0.00146	6847	38652	0.0034
Yes	Morbid obesity	278.11	endocrine/metabolic	0.0357	0.0273	0.0441	8.23e-17	3144	40088	0.0216	0.0084	0.0349	0.00139	3144	40088	0.0789
Yes	Tobacco use disorder	318	mental disorders	0.0111	0.0052	0.0171	0.000223	7079	39632	-0.0059	-0.0152	0.0034	0.217	7079	39632	0.00253
Yes	Sensorineural hearing loss	389.1	sense organs	-0.0041	-0.0128	0.0046	0.361	3009	44180	0.0245	0.0108	0.0382	0.000467	3009	44180	0.000574
Yes	Hypertension	401	circulatory system	0.0148	0.0098	0.0198	5.65e-09	21775	24688	-0.0079	-0.0157	0	0.0502	21775	24688	1.83e-06
Yes	Essential hypertension	401.1	circulatory system	0.0145	0.0095	0.0195	1.15e-08	21292	25281	-0.0079	-0.0158	0	0.0487	21292	25281	2.39e-06
Yes	Hypertensive heart and/or renal disease	401.2	circulatory system	0.0157	0.0081	0.0233	4.87e-05	5979	25356	-0.0168	-0.0288	-0.0049	0.00589	5979	25356	6.8e-06
Yes	Hypertensive chronic kidney disease	401.22	circulatory system	0.0171	0.0071	0.027	0.000804	2705	33719	-0.0149	-0.0306	0.0008	0.0637	2705	33719	0.000779
Yes	Ischemic Heart Disease	411	circulatory system	0.0132	0.007	0.0193	2.41e-05	10458	35562	-0.0156	-0.0251	-0.006	0.00146	10458	35562	7.32e-07
Yes	Unstable angina (intermediate coronary syndrome)	411.1	circulatory system	0.021	0.0099	0.0321	0.000208	2154	36196	-0.022	-0.0392	-0.0048	0.0121	2154	36196	3.8e-05
Yes	Myocardial infarction	411.2	circulatory system	0.0215	0.0123	0.0306	4.67e-06	3383	38547	-0.0191	-0.0334	-0.0048	0.00863	3383	38547	2.75e-06
Yes	Coronary atherosclerosis	411.4	circulatory system	0.0149	0.0084	0.0213	6.38e-06	9164	36811	-0.014	-0.0241	-0.0039	0.00649	9164	36811	2.31e-06
Yes	Cardiomegaly	416	circulatory system	0.0211	0.0136	0.0286	3.07e-08	4404	40753	-0.0005	-0.0122	0.0112	0.932	4404	40753	0.00231
Yes	Congestive heart failure; nonhypertensive	428	circulatory system	0.0155	0.0088	0.0223	6.85e-06	6294	38146	-0.0088	-0.0194	0.0019	0.107	6294	38146	0.000165
Yes	Congestive heart failure (CHF) NOS	428.1	circulatory system	0.0183	0.0107	0.0258	2.33e-06	4797	39556	-0.0079	-0.0199	0.004	0.194	4797	39556	0.000287
Yes	Atherosclerosis of the extremities	440.2	circulatory system	0.0169	0.0027	0.0311	0.0193	1103	42998	-0.0418	-0.0642	-0.0195	0.000247	1103	42998	1.38e-05
Yes	Peripheral vascular disease, unspecified	443.9	circulatory system	0.015	0.0038	0.0263	0.00897	1828	42778	-0.0321	-0.0498	-0.0144	0.000381	1828	42778	1.08e-05
Yes	Bacterial pneumonia	480.1	respiratory	0.0227	0.0093	0.0361	0.000904	1179	40647	-0.0163	-0.0375	0.0048	0.13	1179	40647	0.00224
Yes	Pulmonary collapse; interstitial and compensatory emphysema	508	respiratory	0.0093	0.0036	0.015	0.00141	8511	36433	-0.0036	-0.0126	0.0054	0.437	8511	36433	0.0181
Yes	Bariatric surgery	539	digestive	0.0443	0.0282	0.0604	6.69e-08	805	47739	0.0337	0.0083	0.059	0.00936	805	47739	0.487
Yes	Ulcerative colitis	555.2	digestive	-0.0085	-0.0215	0.0045	0.201	1254	41415	0.0357	0.0152	0.0562	0.00066	1254	41415	0.00037
Yes	Renal failure	585	genitourinary	0.0175	0.0114	0.0236	2.22e-08	7060	39491	-0.0118	-0.0215	-0.0021	0.0166	7060	39491	5.23e-07
Yes	Acute renal failure	585.1	genitourinary	0.0203	0.013	0.0276	4.59e-08	4674	40744	-0.0063	-0.0177	0.0052	0.285	4674	40744	0.000128
Yes	Chronic renal failure [CKD]	585.3	genitourinary	0.0157	0.008	0.0234	6.05e-05	4165	40866	-0.0174	-0.0295	-0.0053	0.0047	4165	40866	5.75e-06
Yes	Chronic Kidney Disease, Stage IV	585.34	genitourinary	0.0253	0.0109	0.0397	0.000571	1042	42381	-0.009	-0.0318	0.0137	0.436	1042	42381	0.0124
Yes	Diabetes or abnormal glucose tolerance complicating pregnancy	649.1	pregnancy complications	0.0095	-0.0127	0.0317	0.401	427	46951	-0.0686	-0.1041	-0.0332	0.000149	427	46951	0.000251
Yes	Cellulitis and abscess of foot, toe	681.6	dermatologic	0.0393	0.017	0.0615	0.000536	422	45220	-0.0073	-0.0422	0.0276	0.681	422	45220	0.0272
Yes	Osteoarthrosis NOS	740.9	musculoskeletal	0.0059	-0.0007	0.0125	0.0809	5926	40166	0.0217	0.0113	0.0322	4.57e-05	5926	40166	0.0122
Yes	Dislocation	830	injuries & poisonings	0.0038	-0.0059	0.0134	0.443	2307	45038	0.0277	0.0124	0.0429	0.000373	2307	45038	0.00945
Yes	Sprains and strains	840	injuries & poisonings	0.0026	-0.0043	0.0095	0.463	4761	42254	0.0241	0.0132	0.0351	1.57e-05	4761	42254	0.00113
No	Septicemia	038	infectious diseases	0.0108	0.0026	0.0191	0.0101	3356	41951	-0.0077	-0.0208	0.0053	0.245	3356	41951	0.0184
No	Bacteremia	038.3	infectious diseases	0.0246	0.013	0.0361	3.01e-05	1647	42771	-0.015	-0.0333	0.0032	0.106	1647	42771	0.000319
No	Bacterial infection NOS	041	infectious diseases	0.0122	0.005	0.0193	0.000825	4580	41174	0.0014	-0.0098	0.0127	0.804	4580	41174	0.114
No	Secondary diabetes mellitus	249	endocrine/metabolic	0.0368	0.0051	0.0685	0.0229	210	36036	-0.0726	-0.1224	-0.0228	0.0043	210	36036	0.000283
No	Diabetes mellitus	250	endocrine/metabolic	0.0299	0.0235	0.0364	1.12e-19	6363	37400	-0.0477	-0.0579	-0.0376	3.58e-20	6363	37400	1.39e-36
No	Type 2 diabetes	250.2	endocrine/metabolic	0.0306	0.024	0.0372	1.03e-19	6071	37589	-0.0489	-0.0593	-0.0386	2.33e-20	6071	37589	7.94e-37
No	Type 2 diabetes with renal manifestations	250.22	endocrine/metabolic	0.037	0.0176	0.0565	0.000187	570	40393	-0.0589	-0.0894	-0.0284	0.000154	570	40393	2.01e-07
No	Type 2 diabetes with ophthalmic manifestations	250.23	endocrine/metabolic	0.0577	0.025	0.0904	0.000541	196	40557	-0.0325	-0.0839	0.0188	0.214	196	40557	0.00364
No	Type 2 diabetes with neurological manifestations	250.24	endocrine/metabolic	0.0339	0.0188	0.0491	1.15e-05	946	40183	-0.0534	-0.0772	-0.0295	1.17e-05	946	40183	1.43e-09
No	Diabetes type 2 with peripheral circulatory disorders	250.25	endocrine/metabolic	0.0218	-0.0151	0.0588	0.246	154	40579	-0.0693	-0.1275	-0.0111	0.0196	154	40579	0.00956
No	Insulin pump user	250.3	endocrine/metabolic	0.0441	0.0285	0.0598	3.2e-08	883	40196	-0.0618	-0.0864	-0.0372	8.63e-07	883	40196	1.08e-12
No	Abnormal glucose	250.4	endocrine/metabolic	0.0063	-0.001	0.0136	0.0906	4479	38010	-0.0225	-0.0339	-0.011	0.000125	4479	38010	3.41e-05
No	Other abnormal glucose	250.42	endocrine/metabolic	0.0079	-0.0001	0.0158	0.0542	3684	38566	-0.0181	-0.0306	-0.0056	0.00465	3684	38566	0.000623
No	Polyneuropathy in diabetes	250.6	endocrine/metabolic	0.0281	0.0101	0.0461	0.00223	661	40303	-0.0457	-0.074	-0.0174	0.00155	661	40303	1.62e-05
No	Diabetic retinopathy	250.7	endocrine/metabolic	0.0393	0.0063	0.0723	0.0196	189	42397	-0.0031	-0.0554	0.0492	0.908	189	42397	0.179
No	Disorders of lipoid metabolism	272	endocrine/metabolic	0.0025	-0.0026	0.0077	0.333	15061	29835	-0.0146	-0.0227	-0.0064	0.00045	15061	29835	0.000499
No	Hyperlipidemia	272.1	endocrine/metabolic	0.0028	-0.0024	0.008	0.292	14976	29835	-0.0147	-0.0228	-0.0065	0.000424	14976	29835	0.000399
No	Hypercholesterolemia	272.11	endocrine/metabolic	-0.0037	-0.0109	0.0036	0.321	5421	29887	-0.0153	-0.0268	-0.0038	0.00919	5421	29887	0.0947
No	Mixed hyperlipidemia	272.13	endocrine/metabolic	-0.0005	-0.0071	0.0062	0.892	6608	34220	-0.0145	-0.025	-0.0041	0.00627	6608	34220	0.0254
No	Acid-base balance disorder	276.4	endocrine/metabolic	0.0138	0.0034	0.0242	0.00955	2057	38551	-0.0082	-0.0246	0.0082	0.325	2057	38551	0.0264
No	Acidosis	276.41	endocrine/metabolic	0.0126	0.0013	0.0238	0.0283	1745	38691	-0.0122	-0.0299	0.0055	0.176	1745	38691	0.0204
No	Alkalosis	276.42	endocrine/metabolic	0.0326	0.0079	0.0573	0.00979	342	39533	-0.0049	-0.0438	0.0341	0.806	342	39533	0.111
No	Overweight, obesity and other hyperalimentation	278	endocrine/metabolic	0.0259	0.0203	0.0315	1.72e-19	7927	37332	0.0173	0.0084	0.0261	0.000136	7927	37332	0.106
No	Obesity	278.1	endocrine/metabolic	0.0307	0.0245	0.037	6.46e-22	6160	37332	0.0183	0.0085	0.0282	0.000261	6160	37332	0.0375
No	Morbid obesity	278.11	endocrine/metabolic	0.0343	0.0254	0.0433	4.15e-14	2785	38717	0.0282	0.0141	0.0422	8.58e-05	2785	38717	0.467
No	Tobacco use disorder	318	mental disorders	0.0115	0.0054	0.0175	0.000227	6688	37994	-0.0036	-0.0132	0.006	0.456	6688	37994	0.00922
No	Sensorineural hearing loss	389.1	sense organs	-0.006	-0.015	0.0031	0.194	2788	42335	0.0257	0.0115	0.0399	0.000403	2788	42335	0.000231
No	Hypertension	401	circulatory system	0.0121	0.007	0.0172	3.28e-06	20034	24282	-0.0047	-0.0127	0.0034	0.256	20034	24282	0.000561
No	Essential hypertension	401.1	circulatory system	0.0118	0.0067	0.017	5.95e-06	19567	24868	-0.0047	-0.0128	0.0034	0.253	19567	24868	0.000703
No	Hypertensive heart and/or renal disease	401.2	circulatory system	0.012	0.0039	0.02	0.00354	5119	24941	-0.0107	-0.0234	0.0019	0.0969	5119	24941	0.00303
No	Hypertensive chronic kidney disease	401.22	circulatory system	0.0118	0.0009	0.0228	0.0344	2154	32799	-0.0094	-0.0267	0.0079	0.286	2154	32799	0.0419
No	Ischemic Heart Disease	411	circulatory system	0.0099	0.0036	0.0163	0.00224	9483	34491	-0.0154	-0.0254	-0.0054	0.00247	9483	34491	2.71e-05
No	Unstable angina (intermediate coronary syndrome)	411.1	circulatory system	0.015	0.0032	0.0268	0.0131	1874	35091	-0.0198	-0.0381	-0.0015	0.0336	1874	35091	0.00173
No	Myocardial infarction	411.2	circulatory system	0.0181	0.0084	0.0278	0.000258	2992	37234	-0.0182	-0.0332	-0.0031	0.0179	2992	37234	7.17e-05
No	Coronary atherosclerosis	411.4	circulatory system	0.0115	0.0047	0.0182	0.000861	8277	35655	-0.013	-0.0236	-0.0025	0.0153	8277	35655	0.000124
No	Cardiomegaly	416	circulatory system	0.0174	0.0095	0.0252	1.51e-05	3919	39298	0.0016	-0.0107	0.014	0.798	3919	39298	0.0349
No	Congestive heart failure; nonhypertensive	428	circulatory system	0.0124	0.0053	0.0195	0.000639	5596	36937	-0.0068	-0.018	0.0044	0.232	5596	36937	0.00455
No	Congestive heart failure (CHF) NOS	428.1	circulatory system	0.0145	0.0065	0.0225	0.000387	4218	38246	-0.0055	-0.0182	0.0071	0.391	4218	38246	0.00864
No	Atherosclerosis of the extremities	440.2	circulatory system	0.0084	-0.0074	0.0242	0.299	881	41413	-0.0347	-0.0596	-0.0098	0.00623	881	41413	0.00416
No	Peripheral vascular disease, unspecified	443.9	circulatory system	0.0105	-0.0018	0.0228	0.0951	1512	41224	-0.0283	-0.0477	-0.0089	0.0042	1512	41224	0.000928
No	Bacterial pneumonia	480.1	respiratory	0.0231	0.0089	0.0374	0.00145	1044	39167	-0.0161	-0.0386	0.0063	0.159	1044	39167	0.00381
No	Pulmonary collapse; interstitial and compensatory emphysema	508	respiratory	0.0065	0.0006	0.0124	0.031	7804	35203	-0.0025	-0.0118	0.0068	0.599	7804	35203	0.11
No	Bariatric surgery	539	digestive	0.0433	0.0264	0.0603	5.25e-07	727	45644	0.0343	0.0076	0.061	0.0118	727	45644	0.575
No	Ulcerative colitis	555.2	digestive	-0.0085	-0.0217	0.0047	0.209	1223	39685	0.0341	0.0133	0.0549	0.00133	1223	39685	0.000718
No	Renal failure	585	genitourinary	0.0128	0.0063	0.0194	0.000116	6077	38410	-0.0084	-0.0187	0.0019	0.109	6077	38410	0.000633
No	Acute renal failure	585.1	genitourinary	0.0153	0.0075	0.0231	0.000126	3994	39521	-0.0018	-0.0141	0.0105	0.78	3994	39521	0.0221
No	Chronic renal failure [CKD]	585.3	genitourinary	0.0116	0.0033	0.02	0.00637	3438	39653	-0.0145	-0.0276	-0.0013	0.0313	3438	39653	0.00104
No	Chronic Kidney Disease, Stage IV	585.34	genitourinary	0.014	-0.0024	0.0305	0.0945	790	40955	0.0029	-0.0231	0.0289	0.827	790	40955	0.477
No	Diabetes or abnormal glucose tolerance complicating pregnancy	649.1	pregnancy complications	0.0079	-0.0177	0.0335	0.543	319	44900	-0.0696	-0.1104	-0.0288	0.000821	319	44900	0.00159
No	Cellulitis and abscess of foot, toe	681.6	dermatologic	0.0297	0.0026	0.0568	0.0316	283	43516	0.0028	-0.0397	0.0453	0.896	283	43516	0.296
No	Osteoarthrosis NOS	740.9	musculoskeletal	0.0039	-0.003	0.0108	0.263	5473	38614	0.0217	0.0109	0.0326	8.55e-05	5473	38614	0.0066
No	Dislocation	830	injuries & poisonings	0.0025	-0.0075	0.0124	0.624	2189	43064	0.0278	0.0122	0.0435	0.000494	2189	43064	0.00738
No	Sprains and strains	840	injuries & poisonings	0.0012	-0.0059	0.0084	0.737	4443	40500	0.0259	0.0146	0.0372	7.34e-06	4443	40500	0.00031

## Sheet: ST5
Population	Group	Trait	Concordant					Discordant					Delta P-value
			Beta	Lower bound	Upper bound	P-value	N	Beta	Lower bound	Upper bound	P-value	N
AA	metabolic	Glucose (mmol/L)	0.0275	0.0095	0.0455	0.0027	13661	-0.0296	-0.0465	-0.0126	0.000637	13661	5.98e-06
AA	metabolic	HbA1c	0.0248	-0.0026	0.0522	0.0756	5900	-0.0566	-0.0821	-0.0311	1.38e-05	5900	1.99e-05
AA	metabolic	Glucose (strip)	0.0063	-0.0241	0.0367	0.686	5300	-0.0469	-0.0754	-0.0184	0.00125	5300	0.0123
AA	urinary	Urea (urine)	-0.1591	-0.254	-0.0643	0.00107	559	0.0312	-0.0555	0.1178	0.482	559	0.00371
EA	blood	EDW ratio	0.0358	0.0285	0.043	4.15e-22	68724	0.0048	-0.0028	0.0123	0.216	68724	6.48e-09
EA	blood	MCH	-0.0239	-0.0305	-0.0173	1.3e-12	68721	0.0062	-0.0007	0.013	0.0795	68721	6.44e-10
EA	blood	MCHC	-0.0212	-0.0284	-0.014	7.55e-09	57734	-0.0068	-0.0143	0.0007	0.0739	57734	0.00664
EA	blood	MCV	-0.0136	-0.0202	-0.007	5.6e-05	68696	0.012	0.0051	0.0188	0.000641	68696	1.49e-07
EA	blood	Platelet volume	0.017	0.0083	0.0256	0.000114	49568	-0.0013	-0.0102	0.0076	0.775	49568	0.00394
EA	blood	ESR	0.0329	0.0144	0.0514	0.000505	11311	0.0015	-0.0179	0.0208	0.882	11311	0.0216
EA	blood	Glucose (mg/dL)	0.0207	0.0058	0.0357	0.00653	14705	-0.0344	-0.05	-0.0188	1.61e-05	14705	5.78e-07
EA	endocrine	PTH	0.0448	0.0219	0.0676	0.000127	7185	0.0043	-0.0196	0.0283	0.722	7185	0.0167
EA	immune	#Leuco	0.0173	0.0108	0.0238	2.03e-07	68687	-0.0071	-0.0139	-0.0003	0.0415	68687	3.96e-07
EA	immune	CRP	0.0294	0.0154	0.0434	3.9e-05	21370	0.0042	-0.0103	0.0187	0.571	21370	0.0142
EA	kidney	Creatinine	0.015	0.0077	0.0222	5.23e-05	66724	-0.011	-0.0186	-0.0035	0.0042	66724	1.14e-06
EA	metabolic	Glucose (mmol/L)	0.0409	0.034	0.0478	3.68e-31	66124	-0.0482	-0.0554	-0.041	1.86e-39	66124	8.23e-69
EA	metabolic	HbA1c	0.0536	0.0415	0.0658	5.9e-18	23162	-0.0638	-0.0765	-0.0512	6.11e-23	23162	3.03e-39
EA	metabolic	HDL	-0.0338	-0.044	-0.0237	6.99e-11	31703	0.0299	0.0193	0.0404	2.79e-08	31703	1.5e-17
EA	metabolic	Urea (blood)	0.0219	0.0144	0.0295	1.04e-08	66183	-0.0175	-0.0253	-0.0097	1.18e-05	66183	1.04e-12
EA	metabolic	Glucose (strip)	0.033	0.0216	0.0443	1.16e-08	26952	-0.0469	-0.0587	-0.0351	8.06e-15	26952	1.17e-21
EA	metabolic	Cholesterol	-0.0287	-0.039	-0.0184	5.17e-08	32647	-0.0024	-0.0131	0.0083	0.66	32647	0.000533
EA	metabolic	LDL	-0.0293	-0.0402	-0.0185	1.12e-07	30549	0.0011	-0.0101	0.0123	0.845	30549	0.00013
EA	metabolic	TG	0.0198	0.0092	0.0304	0.000251	32852	-0.0394	-0.0504	-0.0284	2.28e-12	32852	3.06e-14
EA	metabolic	Phosphate	0.0231	0.0105	0.0356	0.000308	18442	-0.0105	-0.0237	0.0026	0.116	18442	0.000287
EA	metabolic	2h OGTT	0.0506	-0.0175	0.1187	0.146	821	-0.1349	-0.2101	-0.0596	0.000472	821	0.000344
EA	metabolic	Anion Gap	0.0045	-0.0022	0.0111	0.19	65927	-0.0143	-0.0212	-0.0073	5.52e-05	65927	0.000136

## Sheet: ST6
Profile	Predictor	HR	Lower bound	Upper bound	P-value
Concordant	GRS	1.01	1.004	1.016	0.000835
Concordant	rs10107396	1.019	0.979	1.061	0.351
Concordant	rs10803762	0.992	0.951	1.035	0.712
Concordant	rs10896012	1.005	0.959	1.054	0.827
Concordant	rs10938397	1.021	0.982	1.063	0.291
Concordant	rs10954771	0.98	0.942	1.02	0.324
Concordant	rs10968576	1.034	0.992	1.078	0.115
Concordant	rs11079849	1.047	1.004	1.092	0.0313
Concordant	rs12602912	1.01	0.962	1.061	0.676
Concordant	rs1260326	1.013	0.973	1.054	0.53
Concordant	rs1296328	1.003	0.964	1.043	0.879
Concordant	rs13021737	1.049	0.995	1.105	0.0758
Concordant	rs1517037	1.001	0.952	1.052	0.964
Concordant	rs1518815	1.057	1.014	1.102	0.00894
Concordant	rs1613599	1.037	0.997	1.079	0.0686
Concordant	rs17522122	1.008	0.969	1.048	0.697
Concordant	rs17681708	1.014	0.973	1.057	0.504
Concordant	rs17733217	1.044	0.996	1.094	0.0718
Concordant	rs1776209	0.983	0.941	1.026	0.426
Concordant	rs2010281	1.005	0.964	1.047	0.811
Concordant	rs2014830	0.991	0.949	1.034	0.666
Concordant	rs2075650	0.855	0.811	0.901	4.54e-09
Concordant	rs2282231	1.006	0.959	1.056	0.801
Concordant	rs2307111	0.976	0.937	1.015	0.225
Concordant	rs2440374	1.018	0.973	1.065	0.43
Concordant	rs2921077	1.01	0.971	1.051	0.61
Concordant	rs3742305	1.014	0.97	1.06	0.527
Concordant	rs3810291	1.03	0.988	1.074	0.167
Concordant	rs3814883	1	0.961	1.04	0.986
Concordant	rs39328	1.011	0.972	1.052	0.587
Concordant	rs4886869	1.033	0.993	1.076	0.11
Concordant	rs543874	1.067	1.018	1.119	0.00714
Concordant	rs5758223	0.994	0.952	1.038	0.798
Concordant	rs6142069	1.029	0.989	1.071	0.154
Concordant	rs6545714	1.044	1.003	1.086	0.035
Concordant	rs663129	0.956	0.913	1.002	0.0613
Concordant	rs6843738	0.987	0.947	1.029	0.529
Concordant	rs6985109	1.022	0.983	1.063	0.266
Concordant	rs7124681	1.026	0.987	1.068	0.198
Concordant	rs7129483	0.946	0.903	0.991	0.0203
Concordant	rs7144011	1.012	0.966	1.061	0.615
Concordant	rs7189927	1.043	1.001	1.086	0.0435
Concordant	rs7559658	1.029	0.98	1.082	0.251
Concordant	rs7685048	0.983	0.946	1.022	0.398
Concordant	rs8047395	1.027	0.988	1.068	0.18
Concordant	rs889398	1.011	0.972	1.052	0.585
Concordant	rs9569808	0.983	0.939	1.03	0.48
Concordant	rs987237	1.074	1.021	1.129	0.00531
Concordant	rs993322	0.999	0.942	1.06	0.973
Discordant	GRS	0.998	0.988	1.008	0.753
Discordant	rs11083777	1.04	0.977	1.107	0.221
Discordant	rs11753081	0.954	0.907	1.004	0.07
Discordant	rs12454712	0.998	0.959	1.039	0.921
Discordant	rs12692738	0.965	0.92	1.012	0.14
Discordant	rs1456116	0.988	0.95	1.027	0.533
Discordant	rs1538748	1.009	0.97	1.05	0.66
Discordant	rs1557765	1.029	0.988	1.071	0.166
Discordant	rs2304130	1.074	0.999	1.153	0.052
Discordant	rs2371767	1.007	0.964	1.052	0.76
Discordant	rs329122	0.992	0.954	1.032	0.702
Discordant	rs4865796	1.023	0.98	1.066	0.299
Discordant	rs487060	0.96	0.923	0.999	0.0434
Discordant	rs7123876	1.002	0.958	1.049	0.917
Discordant	rs7649970	1.01	0.952	1.072	0.736
Discordant	rs7903146	1.017	0.974	1.062	0.446
Discordant	rs8192675	1.022	0.98	1.067	0.31
Discordant	rs849135	1.02	0.981	1.061	0.308
Discordant	rs972283	0.975	0.938	1.014	0.209
Discordant	rs998584	0.959	0.923	0.998	0.0377

## Sheet: ST7
Trait	OpenGWAS ID	Concordant				Discordant				P-value
		Beta	Lower bound	Upper bound	P-value	Beta	Lower bound	Upper bound	P-value
X-11317	met-a-496	-0.0141	-0.0204	-0.0079	8.39e-06	0.0091	-0.0003	0.0185	0.0578	5.35e-05
Alanine	met-d-Ala	0.0021	-0.0008	0.0049	0.15	-0.0092	-0.015	-0.0033	0.00206	0.00067
Apolipoprotein A1	met-d-ApoA1	-0.0064	-0.0103	-0.0026	0.00107	0.0059	0.0015	0.0102	0.00825	3.36e-05
Total cholines	met-d-Cholines	-0.0078	-0.0117	-0.004	7.87e-05	0.0056	-0.0004	0.0116	0.0687	0.000238
Glucose	met-d-Glucose	0.0046	0.0018	0.0074	0.00112	-0.0132	-0.0194	-0.0071	2.6e-05	2.29e-07
HDL cholesterol	met-d-HDL_C	-0.0082	-0.011	-0.0054	1.06e-08	0.009	0.0029	0.0152	0.00404	5.89e-07
Cholesteryl esters in HDL	met-d-HDL_CE	-0.008	-0.0118	-0.0042	3.21e-05	0.009	0.0028	0.0152	0.00426	4.09e-06
Free cholesterol in HDL	met-d-HDL_FC	-0.0084	-0.0111	-0.0056	3.01e-09	0.0086	0.0041	0.0132	0.000176	3.09e-10
Total lipids in HDL	met-d-HDL_L	-0.0069	-0.0107	-0.0031	0.000387	0.0073	0.0028	0.0118	0.00138	2.19e-06
Concentration of HDL particles	met-d-HDL_P	-0.0066	-0.0105	-0.0028	0.000775	0.0049	0.0006	0.0091	0.0252	8.94e-05
Phospholipids in HDL	met-d-HDL_PL	-0.0057	-0.0095	-0.0018	0.00391	0.0064	0.002	0.0108	0.00463	5.55e-05
Free cholesterol in IDL	met-d-IDL_FC	-0.0089	-0.0149	-0.0029	0.00358	0.0085	0.0026	0.0144	0.00493	5.16e-05
Free cholesterol to total lipids ratio in IDL	met-d-IDL_FC_pct	-0.0043	-0.0082	-0.0004	0.0293	0.0065	0.0022	0.0108	0.00329	0.00027
Triglycerides to total lipids ratio in IDL	met-d-IDL_TG_pct	0.0083	0.0028	0.0139	0.00316	-0.0092	-0.0154	-0.0031	0.00305	2.95e-05
Isoleucine	met-d-Ile	0.0043	0.0015	0.0071	0.00233	-0.0068	-0.011	-0.0027	0.00127	1.22e-05
Cholesterol to total lipids ratio in large HDL	met-d-L_HDL_C_pct	-0.0095	-0.015	-0.0039	0.000804	0.0111	0.0038	0.0184	0.00282	1.05e-05
Cholesteryl esters to total lipids ratio in large HDL	met-d-L_HDL_CE_pct	-0.0088	-0.0139	-0.0038	0.000579	0.01	0.0025	0.0175	0.00855	4.05e-05
Free cholesterol to total lipids ratio in large HDL	met-d-L_HDL_FC_pct	-0.0082	-0.015	-0.0014	0.0181	0.0098	0.0053	0.0143	2.04e-05	1.5e-05
Phospholipids to total lipids ratio in large HDL	met-d-L_HDL_PL_pct	0.011	0.0055	0.0165	9.11e-05	-0.0105	-0.0151	-0.0059	6.84e-06	3.99e-09
Cholesterol to total lipids ratio in large LDL	met-d-L_LDL_C_pct	-0.01	-0.0155	-0.0045	0.000338	0.0084	0.0039	0.0128	0.000231	3.32e-07
Triglycerides to total lipids ratio in large LDL	met-d-L_LDL_TG_pct	0.0085	0.003	0.014	0.00246	-0.0079	-0.0124	-0.0034	0.00055	5.81e-06
Linoleic acid	met-d-LA	-0.0079	-0.0125	-0.0033	0.000832	0.005	-0.0035	0.0134	0.252	0.00922
Average diameter for LDL particles	met-d-LDL_size	-0.0048	-0.0086	-0.0009	0.0166	0.0103	0.0042	0.0164	0.000912	4.43e-05
Leucine	met-d-Leu	0.0038	0.0009	0.0066	0.00885	-0.0076	-0.0122	-0.0029	0.00141	4.34e-05
Cholesterol in medium HDL	met-d-M_HDL_C	-0.0057	-0.0096	-0.0018	0.00385	0.0061	0.0016	0.0106	0.00817	0.000101
Free cholesterol in medium HDL	met-d-M_HDL_FC	-0.0062	-0.01	-0.0024	0.00151	0.0061	0.0017	0.0106	0.00643	3.53e-05
Free cholesterol to total lipids ratio in medium HDL	met-d-M_HDL_FC_pct	-0.0095	-0.0134	-0.0057	1.07e-06	0.0094	0.0048	0.0139	6.06e-05	5.41e-10
Cholesterol to total lipids ratio in medium LDL	met-d-M_LDL_C_pct	-0.0065	-0.0091	-0.004	6.85e-07	0.0056	0.0007	0.0105	0.0263	1.97e-05
Cholesteryl esters in medium VLDL	met-d-M_VLDL_CE	-0.0082	-0.0137	-0.0028	0.00317	0.0077	0.0018	0.0136	0.0109	0.000108
Free cholesterol to total lipids ratio in medium VLDL	met-d-M_VLDL_FC_pct	-0.0073	-0.0134	-0.0012	0.0192	0.012	0.0058	0.0181	0.000132	1.29e-05
Phospholipids to total lipids ratio in medium VLDL	met-d-M_VLDL_PL_pct	-0.0071	-0.0131	-0.001	0.0215	0.0114	0.0069	0.0158	5.49e-07	1.4e-06
Phenylalanine	met-d-Phe	0.0051	0.0025	0.0077	0.000112	-0.0033	-0.0074	0.0009	0.126	0.000869
Phosphatidylcholines	met-d-Phosphatidylc	-0.0072	-0.0111	-0.0033	0.000288	0.0051	-0.0008	0.0111	0.0923	0.000698
Phosphoglycerides	met-d-Phosphoglyc	-0.0068	-0.0107	-0.0028	0.000727	0.0045	-0.0025	0.0116	0.204	0.00576
Cholesterol to total lipids ratio in small LDL	met-d-S_LDL_C_pct	-0.0055	-0.0086	-0.0024	0.000483	0.0038	-0.0009	0.0086	0.115	0.00129
Cholesterol to total lipids ratio in small VLDL	met-d-S_VLDL_C_pct	-0.0061	-0.0125	0.0003	0.0631	0.0094	0.0049	0.0139	4.55e-05	0.000111
Cholesteryl esters to total lipids ratio in small VLDL	met-d-S_VLDL_CE_pct	-0.004	-0.0099	0.0019	0.188	0.0074	0.0029	0.0118	0.0011	0.00266
Free cholesterol to total lipids ratio in small VLDL	met-d-S_VLDL_FC_pct	-0.0079	-0.0144	-0.0015	0.0158	0.011	0.0049	0.0171	0.000421	2.94e-05
Phospholipids to total lipids ratio in small VLDL	met-d-S_VLDL_PL_pct	-0.0079	-0.0145	-0.0012	0.0201	0.011	0.0064	0.0156	2.49e-06	4.51e-06
Triglycerides to total lipids ratio in small VLDL	met-d-S_VLDL_TG_pct	0.0067	0.0002	0.0133	0.0449	-0.01	-0.0145	-0.0055	1.53e-05	4.12e-05
Sphingomyelins	met-d-Sphingomyelins	-0.0094	-0.0142	-0.0045	0.000148	0.0078	0.0034	0.0122	0.000482	2.53e-07
Total concentration of branched-chain amino acids (leucine + isoleucine + valine)	met-d-Total_BCAA	0.0047	0.0019	0.0076	0.00118	-0.0077	-0.0119	-0.0035	0.000297	1.46e-06
Total cholesterol	met-d-Total_C	-0.0096	-0.0151	-0.0042	0.000555	0.0072	0.0002	0.0142	0.0432	0.000201
Total esterified cholesterol	met-d-Total_CE	-0.0098	-0.0152	-0.0043	0.000431	0.0073	0.0013	0.0133	0.017	3.57e-05
Total concentration of lipoprotein particles	met-d-Total_P	-0.0074	-0.0113	-0.0036	0.000167	0.0052	0.001	0.0095	0.0165	1.69e-05
Total phospholipids in lipoprotein particles	met-d-Total_PL	-0.0078	-0.0118	-0.0039	8.61e-05	0.0059	-0.0017	0.0135	0.126	0.00158
Tyrosine	met-d-Tyr	0.0067	0.0035	0.0099	3.68e-05	-0.0033	-0.0077	0.001	0.13	0.000246
Valine	met-d-Val	0.005	0.0022	0.0079	0.000554	-0.0075	-0.0125	-0.0025	0.00329	1.98e-05
Cholesterol in very large HDL	met-d-XL_HDL_C	-0.0092	-0.0143	-0.0042	0.000326	0.0111	0.0049	0.0173	0.000484	6.59e-07
Cholesteryl esters in very large HDL	met-d-XL_HDL_CE	-0.0095	-0.0144	-0.0045	0.000186	0.0113	0.0051	0.0176	0.000379	3.25e-07
Free cholesterol in very large HDL	met-d-XL_HDL_FC	-0.0079	-0.0138	-0.0019	0.00968	0.0097	0.0036	0.0158	0.00186	5.48e-05
Total lipids in very large HDL	met-d-XL_HDL_L	-0.0084	-0.013	-0.0037	0.000396	0.0105	0.0043	0.0167	0.000921	1.79e-06
Concentration of very large HDL particles	met-d-XL_HDL_P	-0.0095	-0.0135	-0.0056	2.3e-06	0.0103	0.0042	0.0164	0.000974	9.83e-08
Phospholipids in very large HDL	met-d-XL_HDL_PL	-0.0074	-0.012	-0.0029	0.00137	0.0101	0.0039	0.0163	0.00146	8.21e-06
Free cholesterol to total lipids ratio in very large VLDL	met-d-XL_VLDL_FC_pct	-0.0052	-0.0107	0.0003	0.064	0.0106	0.0045	0.0168	0.00074	0.000176
Triglycerides to total lipids ratio in very large VLDL	met-d-XL_VLDL_TG_pct	0.0055	0	0.011	0.0506	-0.0097	-0.0159	-0.0034	0.00249	0.000369
Cholesterol to total lipids ratio in very small VLDL	met-d-XS_VLDL_C_pct	-0.008	-0.0142	-0.0018	0.0114	0.0108	0.0047	0.017	0.000564	2.38e-05
Free cholesterol to total lipids ratio in very small VLDL	met-d-XS_VLDL_FC_pct	-0.004	-0.008	-0.0001	0.0451	0.0075	0.0023	0.0127	0.00486	0.000551
Triglycerides to total lipids ratio in very small VLDL	met-d-XS_VLDL_TG_pct	0.0073	0.0011	0.0136	0.0212	-0.0115	-0.0177	-0.0054	0.000243	2.47e-05

## Sheet: ST8
Taxon level	Taxon name	Taxon ID	Concordant				Discordant				Delta P-value
			Beta	Lower bound	Upper bound	P-value	Beta	Lower bound	Upper bound	P-value
Family	Bacteroidaceae	917	0.0047	0.0014	0.0079	0.00513	-0.0042	-0.0095	0.001	0.115	0.00485
Family	Lactobacillaceae	1836	0.0056	0.0003	0.0109	0.0379	-0.0056	-0.014	0.0029	0.199	0.0287
Genus	Bacteroides	918	0.0047	0.0014	0.0079	0.00513	-0.0042	-0.0095	0.001	0.115	0.00485
Genus	Butyricimonas	945	0.0021	-0.0021	0.0064	0.324	-0.0077	-0.0146	-0.0009	0.0276	0.0167
Genus	Coprococcus2	11302	-0.002	-0.0061	0.0021	0.335	0.0086	0.002	0.0152	0.011	0.00765
Genus	Lachnoclostridium	11308	0.0016	-0.0017	0.0049	0.348	-0.0058	-0.0111	-0.0005	0.0314	0.0201
Genus	Parabacteroides	954	0.0038	0.0004	0.0071	0.0285	-0.005	-0.0104	0.0004	0.0689	0.00691
Genus	Ruminiclostridium6	11356	-0.0026	-0.0064	0.0012	0.181	0.0062	0.0001	0.0124	0.0462	0.0165
Genus	Subdoligranulum	2070	-0.0027	-0.0061	0.0006	0.107	0.006	0.0007	0.0114	0.027	0.00638
Genus	Turicibacter	2162	-0.0049	-0.0096	-0.0002	0.0391	0.0043	-0.0032	0.0118	0.256	0.0401

## Sheet: ST9
DATABASE	QTL_TYPE	TISSUE	GENE_NAME	SCORE	LEADSNP	CHROMOSOME	LEADSNP_POSITION	EA	NEA	PVAL_QTL	PVAL_BMI	SMR_BETA	SMR_SE	SMR_PVAL	PVAL_HEIDI_BMI	PVAL_HEIDI_T2D
eQTLGen	eQTL	Whole_Blood	FBXO46	NA	rs11672416	19	46206425	T	C	5.78429e-10	4.6e-11	0.415451	0.106768	9.9771e-05	0.0383861	0.13156
GTEx	sQTL	Muscle_Skeletal	MAU2	0.0168086	rs2965185	19	19525792	T	C	2.15303e-10	1.2e-09	-0.0747338	0.0252391	0.0030661	1	0.765699
eQTLGen	eQTL	Whole_Blood	HOXB-AS1	0.00424123	rs12450225	17	46592413	G	A	2.68534e-271	1.9e-09	-0.0348547	0.0157158	0.0265681	0.0310953	0.511292
eQTLGen	eQTL	Whole_Blood	HOXB2	0.00296834	rs11869101	17	46568013	G	T	0	2.1e-08	-0.0156273	0.006565	0.0172942	0.0272828	0.854175
eQTLGen	eQTL	Whole_Blood	HOXB4	0.00175633	rs12450225	17	46592413	G	A	0	1.9e-09	-0.030232	0.0136242	0.0264872	0.164375	0.187789
eQTLGen	eQTL	Whole_Blood	KCNJ11	0.000215979	rs757110	11	17418477	A	C	5.36537e-37	1.5e-09	0.437606	0.054181	6.6524e-16	0.0478928	0.059615
GTEx	eQTL	Heart_Left_Ventricle	NCR3LG1	NA	rs1002226	11	17405617	T	C	1.37911e-10	2.2e-11	-0.244113	0.0439331	2.75302e-08	0.0639091	0.0194802
eQTLGen	eQTL	Whole_Blood	NCR3LG1	0.00140025	rs2051772	11	17389850	A	G	5.56083e-10	2.5e-13	-0.845076	0.161029	1.53781e-07	0.68197	0.243311
eQTLGen	eQTL	Whole_Blood	NUCB2	0.00462804	rs7928810	11	17372443	A	C	2.62603e-33	4.5e-13	-0.431144	0.057134	4.48188e-14	0.141654	0.0163474
eQTLGen	eQTL	Whole_Blood	COPG2	0.00563315	rs11979110	7	130436459	T	C	1.39351e-10	4.2e-08	0.61508	0.126439	1.14662e-06	0.511245	0.294979
GTEx	eQTL	Artery_Tibial	JAZF1	0.0445386	rs849142	7	28185891	C	T	2.55547e-18	1.8e-10	-0.519955	0.0679154	1.91943e-14	0.202481	0.0466424
GTEx	eQTL	Nerve_Tibial	JAZF1	NA	rs849142	7	28185891	C	T	1.04718e-11	1.8e-10	-0.532525	0.0849372	3.61887e-10	0.148096	0.0795004
GTEx	eQTL	Pancreas	JAZF1	0.00268563	rs849133	7	28192280	T	C	1.98448e-20	4.8e-09	-0.186385	0.0223936	8.5651e-17	0.0946144	0.0152714
GTEx	sQTL	Adipose_Subcutaneous	SLC22A3	0.0108118	rs2048327	6	160863532	T	C	7.43467e-22	1.1e-08	0.0579595	0.0146444	7.56452e-05	0.273997	0.701656
GTEx	eQTL	Adipose_Visceral_Omentum	SLC22A3	0.00985759	rs3123636	6	160842537	T	C	1.61261e-18	2.5e-08	-0.099508	0.0269438	0.000221473	0.0593618	0.0909302
GTEx	eQTL	Brain_Frontal_Cortex_BA9	SLC22A3	0.00125529	rs2048327	6	160863532	T	C	1.4556e-10	1.1e-08	-0.0598622	0.0163529	0.00025159	0.104219	0.121917
GTEx	eQTL	Brain_Nucleus_accumbens_basal_ganglia	SLC22A3	0.00185887	rs2292334	6	160858188	G	A	2.47457e-08	2.2e-08	-0.0864283	0.0248966	0.000517585	0.235926	0.210528
GTEx	eQTL	Brain_Putamen_basal_ganglia	SLC22A3	0.00176406	rs2292334	6	160858188	G	A	4.44283e-11	2.2e-08	-0.067999	0.0183987	0.000219141	0.134075	0.18492
GTEx	sQTL	Colon_Transverse	SLC22A3	0.0084999	rs1810126	6	160872151	C	T	8.11708e-17	3.6e-08	0.0495639	0.0128173	0.000110198	0.169075	0.577294
GTEx	sQTL	Esophagus_Mucosa	SLC22A3	0.0115044	rs3918286	6	160868668	A	G	2.11409e-31	2.7e-08	0.0376641	0.0092437	4.61e-05	0.0491221	0.563298
GTEx	eQTL	Heart_Left_Ventricle	SLC22A3	NA	rs3106164	6	160850273	C	T	3.70951e-09	2.5e-08	-0.0771644	0.0233541	0.00095282	0.117974	0.0933966
GTEx	sQTL	Lung	SLC22A3	0.0125217	rs2292334	6	160858188	G	A	4.87249e-19	2.2e-08	0.0544578	0.0139338	9.29411e-05	0.228299	0.755322
GTEx	eQTL	Lung	SLC22A3	0.0125217	rs3123636	6	160842537	T	C	1.08228e-14	2.5e-08	-0.148308	0.0412072	0.000319335	0.103734	0.166659
GTEx	sQTL	Ovary	SLC22A3	0.0413486	rs2048327	6	160863532	T	C	5.24317e-19	1.1e-08	0.0349814	0.0087997	7.02936e-05	0.274262	0.730412
GTEx	eQTL	Ovary	SLC22A3	0.0413486	rs7758229	6	160840252	G	T	3.49828e-15	3.8e-08	-0.0485497	0.0132104	0.000237734	0.0732647	0.107749
GTEx	eQTL	Pituitary	SLC22A3	NA	rs1112444	6	160835192	C	A	1.39482e-11	2.1e-08	-0.074029	0.0215458	0.000590614	0.685049	0.25309
GTEx	sQTL	Prostate	SLC22A3	NA	rs3918286	6	160868668	A	G	8.77536e-20	2.7e-08	0.0344212	0.00867853	7.3011e-05	0.181837	0.530884
GTEx	sQTL	Skin_Not_Sun_Exposed_Suprapubic	SLC22A3	0.0179656	rs2048327	6	160863532	T	C	2.93626e-24	1.1e-08	0.0487772	0.0122025	6.40654e-05	0.23286	0.827121
GTEx	eQTL	Skin_Not_Sun_Exposed_Suprapubic	SLC22A3	0.0179656	rs2292334	6	160858188	G	A	4.92383e-25	2.2e-08	-0.0543287	0.0135462	6.05584e-05	0.106137	0.473004
GTEx	eQTL	Skin_Sun_Exposed_Lower_leg	SLC22A3	0.0172682	rs3918286	6	160868668	A	G	5.81046e-34	2.7e-08	-0.0519765	0.0127069	4.30614e-05	0.183159	0.722268
GTEx	sQTL	Skin_Sun_Exposed_Lower_leg	SLC22A3	0.0172682	rs3918286	6	160868668	A	G	1.7117e-30	2.7e-08	0.045616	0.0112335	4.89268e-05	0.0915369	0.701527
GTEx	eQTL	Testis	SLC22A3	NA	rs2063347	6	160882029	G	A	4.68864e-19	1.7e-08	-0.0738562	0.0187801	8.39991e-05	0.613617	0.417289
GTEx	eQTL	Thyroid	SLC22A3	NA	rs1810126	6	160872151	C	T	3.60086e-08	3.6e-08	-0.140527	0.0411676	0.000641272	0.207413	0.272504
eQTLGen	eQTL	Whole_Blood	SLC22A3	5.90137e-05	rs3088442	6	160872652	G	A	1.1652e-10	2.6e-08	0.349847	0.0976906	0.000342051	0.20235	0.483475
GTEx	eQTL	Cells_Cultured_fibroblasts	EIF5A2	NA	rs6792607	3	170610316	C	A	5.70361e-09	5.2e-13	0.278518	0.0611518	5.2502e-06	0.322027	0.023364
eQTLGen	eQTL	Whole_Blood	EIF5A2	0.00231495	rs2271998	3	170625806	T	C	1.26561e-17	4.2e-13	0.438793	0.0805002	5.01342e-08	0.282942	0.0510826
GTEx	sQTL	Liver	SLC2A2	0.182322	rs5400	3	170732300	A	G	1.55255e-21	1.4e-08	-0.0447611	0.00968914	3.84256e-06	0.0420611	0.56264
GTEx	sQTL	Adipose_Visceral_Omentum	COBLL1	NA	rs12692738	2	165558252	C	T	5.2439e-20	3.3e-12	0.0785792	0.0143431	4.28823e-08	0.592596	0.0138126
GTEx	sQTL	Esophagus_Muscularis	COBLL1	NA	rs12692738	2	165558252	C	T	1.25938e-10	3.3e-12	0.105102	0.0224254	2.77601e-06	0.862778	0.0642155
GTEx	eQTL	Esophagus_Muscularis	GRB14	0.012812	rs12328675	2	165540800	C	T	1.04711e-20	1.4e-09	0.16366	0.0251346	7.44736e-11	0.142394	0.254854
GTEx	eQTL	Muscle_Skeletal	SLC38A11	NA	rs6717858	2	165539661	C	T	3.38279e-15	3.1e-11	-0.151543	0.0251357	1.64984e-09	0.0580059	0.142545
GTEx	eQTL	Thyroid	SLC38A11	NA	rs6717858	2	165539661	C	T	1.78806e-11	3.1e-11	-0.174801	0.0319009	4.26547e-08	0.121276	0.620473
eQTLGen	eQTL	Whole_Blood	LYPLAL1	0.00366796	rs1538748	1	219623621	C	T	1.49245e-12	2.3e-08	-0.465917	0.0989565	2.49789e-06	0.793094	0.283665
GTEx	sQTL	Adipose_Subcutaneous	LYPLAL1-AS1	0.121274	rs1538748	1	219623621	C	T	1.49188e-41	2.3e-08	-0.0533116	0.00919729	6.77374e-09	0.720929	0.0653854
GTEx	eQTL	Adrenal_Gland	LYPLAL1-AS1	NA	rs12030393	1	219639651	G	A	8.4841e-10	1.7e-08	-0.071761	0.0173305	3.46191e-05	0.274525	0.0515816
GTEx	sQTL	Breast_Mammary_Tissue	LYPLAL1-AS1	0.0897972	rs6694509	1	219631981	C	T	2.41766e-14	4.2e-08	-0.079923	0.0161817	7.8491e-07	0.778354	0.464546
GTEx	eQTL	Kidney_Cortex	LYPLAL1-AS1	NA	rs6694509	1	219631981	C	T	2.46075e-08	4.2e-08	0.0590212	0.0128894	4.67074e-06	0.646396	0.680578
GTEx	eQTL	Skin_Not_Sun_Exposed_Suprapubic	LYPLAL1-AS1	0.0459652	rs1538748	1	219623621	C	T	6.75514e-19	2.3e-08	0.0946526	0.0181375	1.80277e-07	0.154054	0.520146
GTEx	eQTL	Skin_Sun_Exposed_Lower_leg	LYPLAL1-AS1	0.065411	rs1538748	1	219623621	C	T	6.70543e-21	2.3e-08	0.0985162	0.0185839	1.15068e-07	0.323355	0.320783
GTEx	sQTL	Skin_Sun_Exposed_Lower_leg	LYPLAL1-AS1	0.065411	rs1538748	1	219623621	C	T	3.39857e-30	2.3e-08	-0.0661646	0.01183	2.23218e-08	0.719901	0.0572991

[truncated: 9 more sheets: ST10, ST11, ST12, ST13, ST14, ST15, ST16, ST17, ST18]
